# Supplementary material for: Rational Design, Synthesis, Molecular Docking, and Biological Evaluations of New Phenylpiperazine Derivatives of 1,2-Benzothiazine as Potential Anticancer Agents
Source: Molecules. 2024 Sep 10;29(18):4282. doi: 10.3390/molecules29184282 (PMC11433925; doi:10.3390/molecules29184282)
Supplement: Supplementary file 1 [file molecules-29-04282-s001.zip]

Archive with 1 entries (1 files):
- molecules-3168277-SI.pdf
